# Supplementary material for: Early Anticoagulation in Patients with Acute Ischemic Stroke Due to Atrial Fibrillation: A Systematic Review and Meta-Analysis
Source: J Clin Med. 2022 Aug 25;11(17):4981. doi: 10.3390/jcm11174981 (PMC9457225; doi:10.3390/jcm11174981)
Supplement: Supplementary file 1 [file jcm-11-04981-s001.zip]

Archive with 3 entries (2 files):
- jcm-1863050-supplementary/
- jcm-1863050-supplementary/PRISMA_2020_checklist.pdf
- jcm-1863050-supplementary/Supplementary Files.pdf
